# Supplementary material for: A natural programmable metamaterial controls 3D curvature of compound eyes
Source: Nat Commun. 2026 Jun 30;17:5553. doi: 10.1038/s41467-026-74276-6 (PMC13319490; doi:10.1038/s41467-026-74276-6)
Supplement: Supplementary file 3 — Supplementary Data 1 [file 41467_2026_74276_MOESM3_ESM.xls]

## Sheet: Hoja1
	Box Data Name	Uniform 50 iterations	Uniform 150 iterations	Gradient 50 iterations	Gradient 150 iterations	Discontinuous 50 iterations	Discontinuous 150 iterations
	Uniform 50 iterations	0	0.287444	0.380385	0.495627	0.457247	0.387514
	Uniform 150 iterations	0.287444	0	0.760809	0.838303	0.867149	0.696568
	Gradient 50 iterations	0.380385	0.760809	0	0.0124314	0.30399	0.380434
	Gradient 150 iterations	0.495627	0.838303	0.0124314	0	0.353023	0.426738
	Discontinuous 50 iterations	0.457247	0.867149	0.30399	0.353023	0	0.0912115
	Discontinuous 150 iterations	0.387514	0.696568	0.380434	0.426738	0.0912115	0
