# Supplementary material for: A natural programmable metamaterial controls 3D curvature of compound eyes
Source: Nat Commun. 2026 Jun 30;17:5553. doi: 10.1038/s41467-026-74276-6 (PMC13319490; doi:10.1038/s41467-026-74276-6)
Supplement: Supplementary file 4 — Supplementary Data 2 [file 41467_2026_74276_MOESM4_ESM.xls]

## Sheet: Hoja1
	AdultName	Depth (µm)	MajorAxis (µm)	MinorAxis (µm)
	WTm 1	100.558	419.886	331.755
	WTf 1	102.568	448.52	361.638
	WTm 2	101.133	423.945	329.948
	WTm 3	101.127	406.92	340.673
	WTm 4	101.827	409.388	334.489
	WTm 5	100.765	434.724	341.128
	WTf 2	109.555	448.231	345.955
	WTf 3	114.696	430.278	383.473
	WTf 4	118.881	440.456	386.578
	Mau male 1	137.368	488.317	372.195
	Mau male 2	140.026	486.63	378.382
	Mau female 1	138.901	504.933	391.272
	Mau female 2	139.73	501.194	408.499
	Gigasm 1	135.515	518.138	384.498
	Gigasm 2	135.733	510.296	378.584
	Gigasm 3	123.2	503.365	382.124
	Gigasm 4	127.74	505.426	386.408
	Gigasm 5	116.034	467.355	365.268
	Gigasm 6	116.614	462.358	364.016
	Gigasf 1	152.329	544.907	416.308
	Gigasf 2	145.836	557.006	423.327
	Gigasf 3	144.806	547.746	420.022
	Gigasf 4	143.923	558.071	409.344
	Gigasf 5	149.9	551.95	412.859
	Gigasf 6	146.432	561.946	418.441
	Talin male 1	106.786	420.203	329.35
	Talin female 1	119.418	459.617	354.408
	Talin male 2	103.603	413.587	326.02
	Talin male 3	109.816	433.159	350.877
	Talin male 4	112.786	424.886	347.139
	Talin male 5	103.006	422.433	332.119
	Talin male 6	104.079	419.358	337.128
	Talin female 2	115.768	462.409	365.043
	Talin female 3	118.462	464.666	358.359
	Talin female 4	116.623	468.658	367.997
	Talin female 5	111.126	437.567	360.827
	Talin female 6	116.491	449.908	355.563
	Mmp2f 1	115.773	474.32	361.111
	Mmp2f 2	119.51	489.714	372.501
	Mmp2f 3	121.797	485.369	376.881
	Mmp2f 4	116.223	479.825	357.642
	Mmp2f 5	113.163	459.542	346.499
	Mmp2f 6	111.808	475.986	356.798
