# Supplementary material for: A natural programmable metamaterial controls 3D curvature of compound eyes
Source: Nat Commun. 2026 Jun 30;17:5553. doi: 10.1038/s41467-026-74276-6 (PMC13319490; doi:10.1038/s41467-026-74276-6)
Supplement: Supplementary file 6 — Supplementary Data 4 [file 41467_2026_74276_MOESM6_ESM.xls]

## Sheet: Sheet1
Row	Gigasf 2	Gigasf 1	Gigasf 4	Gigasf 3	Gigasf 6	Gigasf 5	Gigasm 6	Gigasm 5	Gigasm 2	Gigasm 1	Gigasm 4	Gigasm 3	Mmp2f 1	Mmp2f 4	Mmp2f 6	Mmp2f 5	Mmp2f 3	Mmp2f 2	Mau female 1	Mau female 2	Mau male 2	Mau male 1	Talin female 2	Talin female 1	Talin female 3	Talin female 4	Talin female 5	Talin female 6	Talin male 1	Talin male 2	Talin male 3	Talin male 4	Talin male 5	Talin male 6	WTf 4	WTf 3	WTf 2	WTf 1	WTm 5	WTm 2	WTm 1	WTm 3	WTm 4	sGigas 1 Female	sGigasT 1 Female	sGigas 2 Male	sGigasT 2 Male	sGigas 2 Female	sGigasT 2 Female
Gigasf 2	0	0.232055	0.153738	0.320409	0.151417	0.277693	0.21762	0.0980282	0.142467	0.129186	0.168678	0.119004	0.803343	0.808895	0.304999	0.365789	0.667502	0.615671	0.386515	0.28379	0.179814	0.205483	0.208144	0.868989	0.254877	0.850466	0.58742	0.721045	0.945077	0.534902	0.592009	0.592959	0.492245	0.977812	0.326942	0.391107	0.364828	0.382852	0.422027	0.218596	0.278547	0.0839775	0.182852	0.0852196	0.0672926	0.0810245	0.162433	0.0684982	0.13624
Gigasf 1	0.232055	0	0.111925	0.114104	0.143345	0.246742	0.138928	0.204541	0.178481	0.128195	0.142423	0.16714	0.824142	0.83742	0.314068	0.20188	0.2894	0.536001	0.38327	0.288773	0.148058	0.126071	0.374124	0.77919	0.762982	0.722021	0.766359	0.697223	0.843798	0.555094	0.708802	0.452274	0.786213	0.817254	0.347892	0.356994	0.238621	0.321945	0.301512	0.177226	0.0975095	0.131985	0.142045	0.0956955	0.0986801	0.196828	0.19954	0.260285	0.288926
Gigasf 4	0.153738	0.111925	0	0.128517	0.0131543	0.0696652	0.108672	0.076574	0.0266425	0.0171135	0.0534803	0.020831	0.815941	0.891539	0.255968	0.102938	0.373081	0.515867	0.310248	0.151524	0.0491037	0.0724538	0.169597	0.830057	0.635416	0.980083	0.583736	0.590916	0.942284	0.689088	0.628392	0.30572	0.500023	0.904167	0.229343	0.215787	0.119913	0.204199	0.207448	0.087711	0.117725	0.0395636	0.0609578	0.0291354	0.0506969	0.106968	0.197165	0.226509	0.315416
Gigasf 3	0.320409	0.114104	0.128517	0	0.111493	0.197941	0.255229	0.158315	0.197809	0.198429	0.0956091	0.198443	0.872735	0.832634	0.505193	0.256739	0.467521	0.533824	0.135608	0.100904	0.0712369	0.0471646	0.4673	0.614609	0.858123	0.593189	0.607543	0.413915	0.74335	0.926013	0.547926	0.33522	0.759288	0.663085	0.138542	0.116338	0.10752	0.119376	0.117176	0.122031	0.068725	0.190272	0.0777973	0.166837	0.140612	0.35671	0.377677	0.46461	0.508055
Gigasf 6	0.151417	0.143345	0.0131543	0.111493	0	0.0632489	0.171086	0.042045	0.0342924	0.0469824	0.0308088	0.027361	0.887573	0.921303	0.319277	0.159481	0.456676	0.544894	0.227283	0.101497	0.0226619	0.0482494	0.194185	0.730317	0.642074	0.923622	0.523022	0.506499	0.965194	0.808082	0.585816	0.270967	0.49022	0.810874	0.15271	0.149417	0.0953042	0.162781	0.145702	0.0786662	0.100303	0.0559219	0.0312303	0.0467263	0.0527122	0.150745	0.251547	0.275511	0.367784
Gigasf 5	0.277693	0.246742	0.0696652	0.197941	0.0632489	0	0.230865	0.180985	0.120765	0.13384	0.120628	0.102839	0.891774	0.909303	0.333951	0.101488	0.475995	0.433726	0.327153	0.170905	0.088533	0.16617	0.251536	0.933108	0.770993	0.905399	0.476601	0.663798	0.960073	0.802977	0.655811	0.378034	0.315878	0.962067	0.300245	0.166685	0.132912	0.235681	0.229452	0.092497	0.153593	0.111336	0.125236	0.125347	0.145806	0.204364	0.321688	0.389882	0.465489
Gigasm 6	0.21762	0.138928	0.108672	0.255229	0.171086	0.230865	0	0.258972	0.143105	0.0932405	0.197065	0.137823	0.848262	0.649073	0.192291	0.108272	0.36178	0.474906	0.479758	0.312681	0.234136	0.209738	0.150177	0.840601	0.541846	0.877615	0.557491	0.70748	0.933228	0.431306	0.586489	0.522155	0.522842	0.775857	0.438617	0.421292	0.283218	0.281128	0.425928	0.157374	0.258863	0.0877959	0.226159	0.0674359	0.14073	0.0715466	0.0475397	0.160643	0.17564
Gigasm 5	0.0980282	0.204541	0.076574	0.158315	0.042045	0.180985	0.258972	0	0.0573569	0.0889636	0.0433456	0.054875	0.889065	0.989236	0.379204	0.327269	0.582386	0.688612	0.201668	0.124746	0.0602603	0.0541603	0.236229	0.579575	0.50288	0.961989	0.562854	0.44452	0.907917	0.878231	0.583647	0.293944	0.580554	0.692015	0.100729	0.187122	0.148612	0.200319	0.152094	0.155554	0.149427	0.101061	0.0407598	0.0852281	0.0594225	0.191292	0.306146	0.255466	0.363053
Gigasm 2	0.142467	0.178481	0.0266425	0.197809	0.0342924	0.120765	0.143105	0.0573569	0	0.0193986	0.0477427	0.00302953	0.701908	0.964181	0.235764	0.183103	0.370694	0.683086	0.357657	0.210282	0.103956	0.0843066	0.1607	0.769843	0.562776	0.920227	0.627856	0.555565	0.758197	0.752795	0.727289	0.31295	0.508216	0.844536	0.220962	0.274673	0.112793	0.245715	0.196613	0.160214	0.153926	0.0740617	0.0627463	0.0462404	0.0576768	0.110675	0.232009	0.22859	0.346103
Gigasm 1	0.129186	0.128195	0.0171135	0.198429	0.0469824	0.13384	0.0932405	0.0889636	0.0193986	0	0.0874869	0.0178786	0.703648	0.926527	0.20904	0.130488	0.344849	0.582809	0.40956	0.230496	0.104997	0.112782	0.140697	0.860457	0.551618	0.897476	0.67137	0.65507	0.832814	0.60489	0.692347	0.33781	0.540923	0.947317	0.291906	0.322589	0.178212	0.283489	0.282556	0.150128	0.178217	0.0478877	0.102827	0.0321662	0.059401	0.0746724	0.172013	0.162475	0.264402
Gigasm 4	0.168678	0.142423	0.0534803	0.0956091	0.0308088	0.120628	0.197065	0.0433456	0.0477427	0.0874869	0	0.0473041	0.866873	0.975522	0.302948	0.237139	0.43736	0.649779	0.200754	0.135866	0.0642407	0.0158796	0.276416	0.636085	0.636829	0.814018	0.540534	0.453499	0.960799	0.877223	0.664274	0.310546	0.540264	0.695404	0.11931	0.151242	0.0498793	0.159288	0.0823888	0.104793	0.0499359	0.0924927	0.0027771	0.0604789	0.0422031	0.189761	0.282745	0.316666	0.398613
Gigasm 3	0.119004	0.16714	0.020831	0.198443	0.027361	0.102839	0.137823	0.054875	0.00302953	0.0178786	0.0473041	0	0.706727	0.994791	0.232	0.173665	0.386182	0.649997	0.354875	0.205266	0.0923891	0.0890439	0.15291	0.79718	0.545712	0.92439	0.607298	0.584458	0.790964	0.717818	0.712341	0.340952	0.475275	0.868393	0.231885	0.270427	0.124893	0.251781	0.211188	0.144678	0.147055	0.0570085	0.0620637	0.033843	0.0440256	0.0904522	0.210295	0.206136	0.317398
Mmp2f 1	0.803343	0.824142	0.815941	0.872735	0.887573	0.891774	0.848262	0.889065	0.701908	0.703648	0.866873	0.706727	0	0.342562	0.542174	0.858804	0.38298	0.64729	0.539497	0.674363	0.959443	0.980724	0.872749	0.977698	0.909672	0.73599	0.443588	0.576447	0.41788	0.655349	0.241428	0.940967	0.980605	0.888178	0.777145	0.665157	0.900078	0.633138	0.958998	0.863866	0.877664	0.871692	0.903797	0.80965	0.783204	0.69702	0.883587	0.72127	0.858687
Mmp2f 4	0.808895	0.83742	0.891539	0.832634	0.921303	0.909303	0.649073	0.989236	0.964181	0.926527	0.975522	0.994791	0.342562	0	0.96468	0.750492	0.716739	0.39545	0.732248	0.68386	0.831683	0.958937	0.699768	0.457466	0.714994	0.828191	0.464472	0.893952	0.564218	0.586435	0.199985	0.893758	0.797153	0.366262	0.953964	0.821885	0.872171	0.660753	0.840922	0.677404	0.948251	0.758611	0.975273	0.820859	0.917633	0.76233	0.532776	0.698904	0.551262
Mmp2f 6	0.304999	0.314068	0.255968	0.505193	0.319277	0.333951	0.192291	0.379204	0.235764	0.20904	0.302948	0.232	0.542174	0.96468	0	0.219075	0.417477	0.514625	0.744879	0.58417	0.430262	0.365398	0.25662	0.857383	0.481431	0.923841	0.701308	0.915119	0.905663	0.387178	0.935266	0.576903	0.401811	0.78899	0.655004	0.594342	0.400295	0.606102	0.553838	0.294146	0.339968	0.182391	0.34596	0.192533	0.251283	0.146417	0.227269	0.202759	0.222575
Mmp2f 5	0.365789	0.20188	0.102938	0.256739	0.159481	0.101488	0.108272	0.327269	0.183103	0.130488	0.237139	0.173665	0.858804	0.750492	0.219075	0	0.353507	0.304595	0.512663	0.296907	0.199723	0.257392	0.217441	0.827337	0.793219	0.985498	0.574874	0.842498	0.924034	0.535581	0.658279	0.410536	0.412552	0.779927	0.495206	0.334207	0.254307	0.324236	0.411331	0.125637	0.248989	0.121898	0.254771	0.143207	0.223906	0.174689	0.218485	0.324627	0.355973
Mmp2f 3	0.667502	0.2894	0.373081	0.467521	0.456676	0.475995	0.36178	0.582386	0.370694	0.344849	0.43736	0.386182	0.38298	0.716739	0.417477	0.353507	0	0.978469	0.913658	0.770003	0.555091	0.466148	0.648988	0.89657	0.839372	0.881899	0.754093	0.923624	0.718355	0.686093	0.672828	0.649244	0.998831	0.802146	0.75568	0.796232	0.383467	0.714035	0.533084	0.617488	0.372746	0.51129	0.456576	0.418826	0.433134	0.471971	0.530909	0.624645	0.717892
Mmp2f 2	0.615671	0.536001	0.515867	0.533824	0.544894	0.433726	0.474906	0.688612	0.683086	0.582809	0.649779	0.649997	0.64729	0.39545	0.514625	0.304595	0.978469	0	0.590157	0.460959	0.47342	0.620716	0.520703	0.642513	0.768091	0.813814	0.434131	0.871337	0.349755	0.506129	0.392451	0.678812	0.42817	0.530231	0.770467	0.455671	0.725386	0.56163	0.803203	0.283353	0.59431	0.393078	0.648505	0.511199	0.595526	0.514075	0.467277	0.525061	0.423396
Mau female 1	0.386515	0.38327	0.310248	0.135608	0.227283	0.327153	0.479758	0.201668	0.357657	0.40956	0.200754	0.354875	0.539497	0.732248	0.744879	0.512663	0.913658	0.590157	0	0.0537476	0.154643	0.146357	0.515194	0.547996	0.752244	0.635926	0.330693	0.224762	0.706899	0.795252	0.304424	0.360575	0.679939	0.648816	0.0530131	0.0535026	0.227827	0.0708414	0.139191	0.187676	0.238921	0.32777	0.173151	0.328876	0.296115	0.531116	0.530593	0.615884	0.629868
Mau female 2	0.28379	0.288773	0.151524	0.100904	0.101497	0.170905	0.312681	0.124746	0.210282	0.230496	0.135866	0.205266	0.674363	0.68386	0.58417	0.296907	0.770003	0.460959	0.0537476	0	0.0540996	0.100116	0.313469	0.6979	0.697087	0.81946	0.333365	0.315648	0.805872	0.974594	0.29285	0.268646	0.550779	0.816656	0.0739081	0.0391831	0.175728	0.0454679	0.153603	0.0879431	0.207767	0.178932	0.117836	0.195685	0.201062	0.352455	0.383759	0.45601	0.499666
Mau male 2	0.179814	0.148058	0.0491037	0.0712369	0.0226619	0.088533	0.234136	0.0602603	0.103956	0.104997	0.0642407	0.0923891	0.959443	0.831683	0.430262	0.199723	0.555091	0.47342	0.154643	0.0540996	0	0.05537	0.274328	0.678597	0.690547	0.814614	0.509527	0.483476	0.864293	0.854038	0.48985	0.273764	0.552372	0.7702	0.127224	0.0981395	0.133034	0.14062	0.152205	0.0705047	0.107117	0.0869302	0.0513467	0.0928917	0.0846767	0.225931	0.308547	0.326898	0.403156
Mau male 1	0.205483	0.126071	0.0724538	0.0471646	0.0482494	0.16617	0.209738	0.0541603	0.0843066	0.112782	0.0158796	0.0890439	0.980724	0.958937	0.365398	0.257392	0.466148	0.620716	0.146357	0.100116	0.05537	0	0.322581	0.580575	0.681011	0.741781	0.550864	0.393745	0.948557	0.913985	0.588251	0.269373	0.64544	0.65808	0.0839804	0.123006	0.0604199	0.118881	0.0701575	0.101853	0.0529933	0.117171	0.0106092	0.0875294	0.0682289	0.246404	0.310234	0.352591	0.422105
Talin female 2	0.208144	0.374124	0.169597	0.4673	0.194185	0.251536	0.150177	0.236229	0.1607	0.140697	0.276416	0.15291	0.872749	0.699768	0.25662	0.217441	0.648988	0.520703	0.515194	0.313469	0.274328	0.322581	0	0.852992	0.403303	0.597868	0.399223	0.690541	0.730643	0.563567	0.479772	0.400153	0.355641	0.706728	0.426897	0.442567	0.405699	0.340651	0.500218	0.221034	0.454101	0.129327	0.305852	0.146852	0.250634	0.102504	0.141634	0.176419	0.225001
Talin female 1	0.868989	0.77919	0.830057	0.614609	0.730317	0.933108	0.840601	0.579575	0.769843	0.860457	0.636085	0.79718	0.977698	0.457466	0.857383	0.827337	0.89657	0.642513	0.547996	0.6979	0.678597	0.580575	0.852992	0	0.820491	0.499796	0.816149	0.483533	0.981593	0.41676	0.915636	0.495412	0.58673	0.0414981	0.421033	0.645885	0.621767	0.759079	0.423885	0.926681	0.615945	0.96115	0.588451	0.903509	0.776499	0.865174	0.748676	0.875274	0.761785
Talin female 3	0.254877	0.762982	0.635416	0.858123	0.642074	0.770993	0.541846	0.50288	0.562776	0.551618	0.636829	0.545712	0.909672	0.714994	0.481431	0.793219	0.839372	0.768091	0.752244	0.697087	0.690547	0.681011	0.403303	0.820491	0	0.50563	0.606965	0.977208	0.860606	0.504206	0.621461	0.993527	0.504525	0.66761	0.726365	0.811956	0.865584	0.762334	0.920014	0.616412	0.825393	0.449608	0.672451	0.488597	0.492288	0.352923	0.387841	0.215707	0.224313
Talin female 4	0.850466	0.722021	0.980083	0.593189	0.923622	0.905399	0.877615	0.961989	0.920227	0.897476	0.814018	0.92439	0.73599	0.828191	0.923841	0.985498	0.881899	0.813814	0.635926	0.81946	0.814614	0.741781	0.597868	0.499796	0.50563	0	0.986564	0.880847	0.31388	0.709898	0.954114	0.827285	0.772225	0.42919	0.759569	0.641221	0.730027	0.828033	0.610512	0.807299	0.556494	0.981722	0.769669	0.993425	0.919696	0.761944	0.795854	0.711398	0.787549
Talin female 5	0.58742	0.766359	0.583736	0.607543	0.523022	0.476601	0.557491	0.562854	0.627856	0.67137	0.540534	0.607298	0.443588	0.464472	0.701308	0.574874	0.754093	0.434131	0.330693	0.333365	0.509527	0.550864	0.399223	0.816149	0.606965	0.986564	0	0.532229	0.794142	0.995824	0.206164	0.646434	0.281885	0.704905	0.457323	0.328175	0.585538	0.294742	0.558159	0.322335	0.638954	0.477939	0.548034	0.530988	0.611381	0.565889	0.49033	0.670931	0.581207
Talin female 6	0.721045	0.697223	0.590916	0.413915	0.506499	0.663798	0.70748	0.44452	0.555565	0.65507	0.453499	0.584458	0.576447	0.893952	0.915119	0.842498	0.923624	0.871337	0.224762	0.315648	0.483476	0.393745	0.690541	0.483533	0.977208	0.880847	0.532229	0	0.827095	0.461553	0.48314	0.448547	0.974847	0.541883	0.178126	0.359996	0.391845	0.206379	0.269363	0.589707	0.567008	0.708328	0.430248	0.638118	0.621515	0.838487	0.797016	0.95867	0.98659
Talin male 1	0.945077	0.843798	0.942284	0.74335	0.965194	0.960073	0.933228	0.907917	0.758197	0.832814	0.960799	0.790964	0.41788	0.564218	0.905663	0.924034	0.718355	0.349755	0.706899	0.805872	0.864293	0.948557	0.730643	0.981593	0.860606	0.31388	0.794142	0.827095	0	0.883283	0.633029	0.938479	0.98787	0.958028	0.980269	0.709853	0.93393	0.896935	0.995833	0.746079	0.828906	0.948308	0.998329	0.961246	0.99336	0.861852	0.96737	0.938162	0.907118
Talin male 2	0.534902	0.555094	0.689088	0.926013	0.808082	0.802977	0.431306	0.878231	0.752795	0.60489	0.877223	0.717818	0.655349	0.586435	0.387178	0.535581	0.686093	0.506129	0.795252	0.974594	0.854038	0.913985	0.563567	0.41676	0.504206	0.709898	0.995824	0.461553	0.883283	0	0.929271	0.817553	0.720619	0.37977	0.761089	0.85048	0.926756	0.914696	0.744011	0.71457	0.858197	0.531312	0.917424	0.566325	0.640809	0.378477	0.318236	0.2731	0.208262
Talin male 3	0.592009	0.708802	0.628392	0.547926	0.585816	0.655811	0.586489	0.583647	0.727289	0.692347	0.664274	0.712341	0.241428	0.199985	0.935266	0.658279	0.672828	0.392451	0.304424	0.29285	0.48985	0.588251	0.479772	0.915636	0.621461	0.954114	0.206164	0.48314	0.633029	0.929271	0	0.611705	0.676287	0.731245	0.45525	0.398043	0.766297	0.306657	0.697115	0.403569	0.766294	0.536728	0.647868	0.603096	0.677406	0.659024	0.519088	0.634379	0.549176
Talin male 4	0.592959	0.452274	0.30572	0.33522	0.270967	0.378034	0.522155	0.293944	0.31295	0.33781	0.310546	0.340952	0.940967	0.893758	0.576903	0.410536	0.649244	0.678812	0.360575	0.268646	0.273764	0.269373	0.400153	0.495412	0.993527	0.827285	0.646434	0.448547	0.938479	0.817553	0.611705	0	0.825008	0.654842	0.238918	0.28434	0.300998	0.315866	0.241548	0.346142	0.388151	0.408772	0.291261	0.41823	0.468129	0.588122	0.676635	0.688773	0.776476
Talin male 5	0.492245	0.786213	0.500023	0.759288	0.49022	0.315878	0.522842	0.580554	0.508216	0.540923	0.540264	0.475275	0.980605	0.797153	0.401811	0.412552	0.998831	0.42817	0.679939	0.550779	0.552372	0.64544	0.355641	0.58673	0.504525	0.772225	0.281885	0.974847	0.98787	0.720619	0.676287	0.825008	0	0.547765	0.730372	0.502079	0.582344	0.596787	0.705272	0.373154	0.633386	0.39096	0.574401	0.464772	0.523624	0.382518	0.477094	0.513788	0.505053
Talin male 6	0.977812	0.817254	0.904167	0.663085	0.810874	0.962067	0.775857	0.692015	0.844536	0.947317	0.695404	0.868393	0.888178	0.366262	0.78899	0.779927	0.802146	0.530231	0.648816	0.816656	0.7702	0.65808	0.706728	0.0414981	0.66761	0.42919	0.704905	0.541883	0.958028	0.37977	0.731245	0.654842	0.547765	0	0.529086	0.732383	0.633023	0.846699	0.460287	0.975034	0.626347	0.935937	0.649936	0.980944	0.833595	0.786839	0.669746	0.751708	0.637153
WTf 4	0.326942	0.347892	0.229343	0.138542	0.15271	0.300245	0.438617	0.100729	0.220962	0.291906	0.11931	0.231885	0.777145	0.953964	0.655004	0.495206	0.75568	0.770467	0.0530131	0.0739081	0.127224	0.0839804	0.426897	0.421033	0.726365	0.759569	0.457323	0.178126	0.980269	0.761089	0.45525	0.238918	0.730372	0.529086	0	0.0942316	0.145007	0.0890522	0.0647671	0.221592	0.205883	0.292401	0.0982088	0.266616	0.231839	0.464198	0.522621	0.561059	0.638469
WTf 3	0.391107	0.356994	0.215787	0.116338	0.149417	0.166685	0.421292	0.187122	0.274673	0.322589	0.151242	0.270427	0.665157	0.821885	0.594342	0.334207	0.796232	0.455671	0.0535026	0.0391831	0.0981395	0.123006	0.442567	0.645885	0.811956	0.641221	0.328175	0.359996	0.709853	0.85048	0.398043	0.28434	0.502079	0.732383	0.0942316	0	0.141897	0.0817387	0.109305	0.104048	0.176163	0.24789	0.130149	0.271148	0.25656	0.459296	0.518017	0.596933	0.630366
WTf 2	0.364828	0.238621	0.119913	0.10752	0.0953042	0.132912	0.283218	0.148612	0.112793	0.178212	0.0498793	0.124893	0.900078	0.872171	0.400295	0.254307	0.383467	0.725386	0.227827	0.175728	0.133034	0.0604199	0.405699	0.621767	0.865584	0.730027	0.585538	0.391845	0.93393	0.926756	0.766297	0.300998	0.582344	0.633023	0.145007	0.141897	0	0.151979	0.0408006	0.171786	0.0754486	0.217636	0.0499849	0.173211	0.153448	0.341836	0.442281	0.537306	0.629268
WTf 1	0.382852	0.321945	0.204199	0.119376	0.162781	0.235681	0.281128	0.200319	0.245715	0.283489	0.159288	0.251781	0.633138	0.660753	0.606102	0.324236	0.714035	0.56163	0.0708414	0.0454679	0.14062	0.118881	0.340651	0.759079	0.762334	0.828033	0.294742	0.206379	0.896935	0.914696	0.306657	0.315866	0.596787	0.846699	0.0890522	0.0817387	0.151979	0	0.138873	0.131381	0.232914	0.247354	0.149912	0.232527	0.256394	0.397341	0.372926	0.540946	0.561487
WTm 5	0.422027	0.301512	0.207448	0.117176	0.145702	0.229452	0.425928	0.152094	0.196613	0.282556	0.0823888	0.211188	0.958998	0.840922	0.553838	0.411331	0.533084	0.803203	0.139191	0.153603	0.152205	0.0701575	0.500218	0.423885	0.920014	0.610512	0.558159	0.269363	0.995833	0.744011	0.697115	0.241548	0.705272	0.460287	0.0647671	0.109305	0.0408006	0.138873	0	0.224898	0.104585	0.309733	0.0672397	0.263418	0.224655	0.479889	0.567691	0.651052	0.734868
WTm 2	0.218596	0.177226	0.087711	0.122031	0.0786662	0.092497	0.157374	0.155554	0.160214	0.150128	0.104793	0.144678	0.863866	0.677404	0.294146	0.125637	0.617488	0.283353	0.187676	0.0879431	0.0705047	0.101853	0.221034	0.926681	0.616412	0.807299	0.322335	0.589707	0.746079	0.71457	0.403569	0.346142	0.373154	0.975034	0.221592	0.104048	0.171786	0.131381	0.224898	0	0.13112	0.0574267	0.107056	0.0858652	0.121195	0.182917	0.20876	0.293125	0.29666
WTm 1	0.278547	0.0975095	0.117725	0.068725	0.100303	0.153593	0.258863	0.149427	0.153926	0.178217	0.0499359	0.147055	0.877664	0.948251	0.339968	0.248989	0.372746	0.59431	0.238921	0.207767	0.107117	0.0529933	0.454101	0.615945	0.825393	0.556494	0.638954	0.567008	0.828906	0.858197	0.766294	0.388151	0.633386	0.626347	0.205883	0.176163	0.0754486	0.232914	0.104585	0.13112	0	0.160083	0.0444808	0.125542	0.0892289	0.287049	0.357193	0.421248	0.468956
WTm 3	0.0839775	0.131985	0.0395636	0.190272	0.0559219	0.111336	0.0877959	0.101061	0.0740617	0.0478877	0.0924927	0.0570085	0.871692	0.758611	0.182391	0.121898	0.51129	0.393078	0.32777	0.178932	0.0869302	0.117171	0.129327	0.96115	0.449608	0.981722	0.477939	0.708328	0.948308	0.531312	0.536728	0.408772	0.39096	0.935937	0.292401	0.24789	0.217636	0.247354	0.309733	0.0574267	0.160083	0	0.107328	0.0147537	0.0456106	0.0476876	0.110663	0.11627	0.160235
WTm 4	0.182852	0.142045	0.0609578	0.0777973	0.0312303	0.125236	0.226159	0.0407598	0.0627463	0.102827	0.0027771	0.0620637	0.903797	0.975273	0.34596	0.254771	0.456576	0.648505	0.173151	0.117836	0.0513467	0.0106092	0.305852	0.588451	0.672451	0.769669	0.548034	0.430248	0.998329	0.917424	0.647868	0.291261	0.574401	0.649936	0.0982088	0.130149	0.0499849	0.149912	0.0672397	0.107056	0.0444808	0.107328	0	0.0768455	0.0518426	0.222117	0.31526	0.346265	0.429379
sGigas 1 Female	0.0852196	0.0956955	0.0291354	0.166837	0.0467263	0.125347	0.0674359	0.0852281	0.0462404	0.0321662	0.0604789	0.033843	0.80965	0.820859	0.192533	0.143207	0.418826	0.511199	0.328876	0.195685	0.0928917	0.0875294	0.146852	0.903509	0.488597	0.993425	0.530988	0.638118	0.961246	0.566325	0.603096	0.41823	0.464772	0.980944	0.266616	0.271148	0.173211	0.232527	0.263418	0.0858652	0.125542	0.0147537	0.0768455	0	0.0222407	0.0457675	0.101068	0.131916	0.186942
sGigasT 1 Female	0.0672926	0.0986801	0.0506969	0.140612	0.0527122	0.145806	0.14073	0.0594225	0.0576768	0.059401	0.0422031	0.0440256	0.783204	0.917633	0.251283	0.223906	0.433134	0.595526	0.296115	0.201062	0.0846767	0.0682289	0.250634	0.776499	0.492288	0.919696	0.611381	0.621515	0.99336	0.640809	0.677406	0.468129	0.523624	0.833595	0.231839	0.25656	0.153448	0.256394	0.224655	0.121195	0.0892289	0.0456106	0.0518426	0.0222407	0	0.0914862	0.175232	0.164766	0.238225
sGigas 2 Male	0.0810245	0.196828	0.106968	0.35671	0.150745	0.204364	0.0715466	0.191292	0.110675	0.0746724	0.189761	0.0904522	0.69702	0.76233	0.146417	0.174689	0.471971	0.514075	0.531116	0.352455	0.225931	0.246404	0.102504	0.865174	0.352923	0.761944	0.565889	0.838487	0.861852	0.378477	0.659024	0.588122	0.382518	0.786839	0.464198	0.459296	0.341836	0.397341	0.479889	0.182917	0.287049	0.0476876	0.222117	0.0457675	0.0914862	0	0.0536334	0.0537736	0.100675
sGigasT 2 Male	0.162433	0.19954	0.197165	0.377677	0.251547	0.321688	0.0475397	0.306146	0.232009	0.172013	0.282745	0.210295	0.883587	0.532776	0.227269	0.218485	0.530909	0.467277	0.530593	0.383759	0.308547	0.310234	0.141634	0.748676	0.387841	0.795854	0.49033	0.797016	0.96737	0.318236	0.519088	0.676635	0.477094	0.669746	0.522621	0.518017	0.442281	0.372926	0.567691	0.20876	0.357193	0.110663	0.31526	0.101068	0.175232	0.0536334	0	0.090211	0.0715808
sGigas 2 Female	0.0684982	0.260285	0.226509	0.46461	0.275511	0.389882	0.160643	0.255466	0.22859	0.162475	0.316666	0.206136	0.72127	0.698904	0.202759	0.324627	0.624645	0.525061	0.615884	0.45601	0.326898	0.352591	0.176419	0.875274	0.215707	0.711398	0.670931	0.95867	0.938162	0.2731	0.634379	0.688773	0.513788	0.751708	0.561059	0.596933	0.537306	0.540946	0.651052	0.293125	0.421248	0.11627	0.346265	0.131916	0.164766	0.0537736	0.090211	0	0.0313472
sGigasT 2 Female	0.13624	0.288926	0.315416	0.508055	0.367784	0.465489	0.17564	0.363053	0.346103	0.264402	0.398613	0.317398	0.858687	0.551262	0.222575	0.355973	0.717892	0.423396	0.629868	0.499666	0.403156	0.422105	0.225001	0.761785	0.224313	0.787549	0.581207	0.98659	0.907118	0.208262	0.549176	0.776476	0.505053	0.637153	0.638469	0.630366	0.629268	0.561487	0.734868	0.29666	0.468956	0.160235	0.429379	0.186942	0.238225	0.100675	0.0715808	0.0313472	0
sGigas 3 Female	0.156794	0.173915	0.123711	0.369013	0.19173	0.226892	0.0833872	0.258249	0.134801	0.0811682	0.224163	0.120446	0.572424	0.875284	0.0753942	0.135528	0.348449	0.490945	0.645085	0.447062	0.274042	0.276827	0.180899	0.861026	0.45221	0.845574	0.727734	0.989298	0.905127	0.316832	0.82026	0.586234	0.447474	0.800167	0.564068	0.526499	0.351449	0.499675	0.518351	0.221557	0.275519	0.0775615	0.258329	0.0783209	0.122515	0.0344197	0.108077	0.0851321	0.135762
sGigasT 3 Female	0.159941	0.143271	0.162559	0.324864	0.200757	0.284486	0.167198	0.216806	0.150581	0.130152	0.163822	0.140187	0.55941	0.946494	0.0706377	0.251547	0.361669	0.592079	0.565883	0.455703	0.277313	0.209165	0.292679	0.89378	0.478897	0.919084	0.751822	0.928566	0.971628	0.440314	0.900161	0.54572	0.540526	0.950457	0.474634	0.485028	0.296684	0.503393	0.400847	0.232806	0.174715	0.111115	0.190571	0.0933818	0.0985303	0.105116	0.186535	0.142414	0.182526
sGigas 1 Male	0.107045	0.36324	0.368869	0.589584	0.385772	0.504934	0.339919	0.31154	0.332403	0.307791	0.362289	0.303887	0.635861	0.914038	0.216676	0.527388	0.73582	0.66917	0.670993	0.596184	0.448582	0.425301	0.323551	0.994296	0.189631	0.850759	0.696464	0.958842	0.953772	0.360097	0.80052	0.800719	0.50996	0.905903	0.611663	0.673632	0.603503	0.689489	0.668412	0.401711	0.43565	0.222747	0.392336	0.229646	0.2224	0.154151	0.217755	0.0823556	0.0978027
sGigasT 1 Male	0.232429	0.157013	0.200139	0.362125	0.275989	0.270893	0.101737	0.374795	0.243484	0.181632	0.283283	0.219141	0.625773	0.79247	0.151338	0.170076	0.314969	0.486813	0.673419	0.516169	0.341444	0.332703	0.33144	0.769196	0.556912	0.986674	0.757372	0.962452	0.954934	0.275852	0.868615	0.789447	0.492991	0.778697	0.65665	0.573743	0.387857	0.5329	0.570966	0.259421	0.262745	0.146269	0.316716	0.130523	0.157498	0.0929776	0.113407	0.161291	0.170253
sGigas 3 Male	0.203429	0.404203	0.431352	0.596753	0.480767	0.678116	0.238517	0.397161	0.378009	0.338833	0.444823	0.374527	0.796757	0.686796	0.333506	0.575774	0.702766	0.808	0.683431	0.612738	0.556216	0.45981	0.305936	0.888341	0.179282	0.646322	0.705512	0.807626	0.785861	0.379236	0.658532	0.844296	0.72763	0.776191	0.613302	0.77495	0.648665	0.583674	0.730669	0.492499	0.578343	0.313249	0.483734	0.281492	0.313606	0.201214	0.151504	0.118483	0.117901
sGigasT 3 Male	0.18061	0.112145	0.173297	0.329928	0.245154	0.347533	0.107615	0.277304	0.179584	0.119744	0.233945	0.172076	0.554487	0.922263	0.121833	0.231539	0.283898	0.603635	0.647461	0.5021	0.315536	0.259183	0.306478	0.998679	0.496456	0.976347	0.874887	0.956146	0.947405	0.322453	0.890327	0.626579	0.673049	0.950578	0.55895	0.588016	0.368812	0.533436	0.50892	0.290196	0.246525	0.136071	0.262608	0.108445	0.125184	0.0967387	0.137895	0.109243	0.151266
sMmp2 1 Female	0.125248	0.118176	0.0536023	0.230655	0.0988664	0.145488	0.0665554	0.162927	0.0844858	0.0404013	0.133409	0.0719513	0.731816	0.824001	0.115753	0.0923954	0.391514	0.412451	0.460448	0.283399	0.149137	0.162238	0.161661	0.977871	0.485754	0.959766	0.621064	0.83616	0.986797	0.433175	0.676628	0.453754	0.441209	0.894156	0.402835	0.351991	0.247349	0.345435	0.378967	0.111874	0.181722	0.0218336	0.155336	0.0308513	0.0668916	0.0420446	0.112976	0.105527	0.155957
sMmp2 2 Female	0.166146	0.135652	0.064601	0.232189	0.108702	0.14251	0.0499325	0.185288	0.090216	0.058849	0.125479	0.0815064	0.767605	0.820614	0.0904372	0.0796109	0.387921	0.407732	0.445675	0.281571	0.170886	0.156103	0.15235	0.945419	0.508671	0.982634	0.548876	0.79691	0.996926	0.468131	0.663842	0.441874	0.400751	0.868157	0.394394	0.332422	0.216421	0.308097	0.349422	0.0944701	0.172314	0.0307615	0.151705	0.0349259	0.0843398	0.0527873	0.105575	0.142544	0.17575
sMmp2 3 Female	0.185875	0.123167	0.0826834	0.260518	0.145852	0.158962	0.0355984	0.24924	0.131499	0.0734625	0.188823	0.115866	0.743256	0.737958	0.13439	0.0631613	0.343997	0.392736	0.52536	0.334316	0.201701	0.220374	0.178374	0.839087	0.549752	0.935862	0.622582	0.875091	0.982446	0.370733	0.686107	0.542373	0.439919	0.786955	0.49063	0.410855	0.284548	0.364756	0.446053	0.136045	0.219039	0.0530439	0.215651	0.0549385	0.109116	0.0480391	0.0817902	0.133758	0.163484
sMmp2 4 Female	0.145761	0.116855	0.0965353	0.263427	0.155439	0.192116	0.0490783	0.232731	0.143708	0.0812472	0.190068	0.125949	0.757521	0.725926	0.123157	0.0998149	0.398223	0.376951	0.510799	0.335834	0.202043	0.216221	0.188101	0.870133	0.477152	0.954581	0.623623	0.899428	0.932234	0.338396	0.663143	0.557722	0.453701	0.79972	0.483723	0.414917	0.314729	0.38338	0.462166	0.134142	0.219451	0.0424715	0.215568	0.0511972	0.0954695	0.0413383	0.0737799	0.092183	0.114057
sMmp2 5 Female	0.16779	0.119217	0.0528692	0.242522	0.100597	0.132766	0.0536348	0.188714	0.0919713	0.0456466	0.145749	0.079777	0.749186	0.801887	0.115159	0.0617844	0.370766	0.391106	0.473433	0.284729	0.15667	0.17593	0.132907	0.943438	0.549178	0.958236	0.583415	0.825627	0.997218	0.439232	0.656901	0.414503	0.430572	0.860449	0.416225	0.354731	0.248926	0.332824	0.380259	0.104692	0.191632	0.0293458	0.168286	0.0372528	0.0952347	0.0492785	0.104339	0.135044	0.175726
sMmp2 6 Female	0.150134	0.222599	0.143745	0.247267	0.156644	0.224425	0.127431	0.197966	0.216228	0.161618	0.224851	0.195755	0.836955	0.465843	0.322961	0.187315	0.74028	0.267565	0.291492	0.154963	0.145607	0.213205	0.133047	0.920808	0.412347	0.930304	0.339321	0.668876	0.802651	0.51405	0.276435	0.443811	0.426148	0.7673	0.327635	0.2619	0.375033	0.217371	0.437026	0.0742509	0.309692	0.0627379	0.233552	0.105454	0.168219	0.127347	0.109349	0.148873	0.139364
sMau* 2 Male	0.0733725	0.14025	0.0801284	0.140537	0.0755533	0.219523	0.124222	0.0558351	0.0922037	0.0846993	0.0749024	0.0858852	0.999485	0.733002	0.307302	0.259053	0.58715	0.537158	0.209916	0.12776	0.0884565	0.0668603	0.184997	0.790544	0.408658	0.989556	0.47494	0.493232	0.97365	0.669738	0.446263	0.390866	0.561808	0.914038	0.167058	0.221348	0.206598	0.163889	0.242537	0.0977664	0.166753	0.0509126	0.0817835	0.0413138	0.048318	0.115904	0.143362	0.151395	0.196937
sMau* 1 Female	0.136031	0.147244	0.0593718	0.074179	0.0325979	0.134683	0.193243	0.0426326	0.0994346	0.103825	0.0533864	0.0903586	0.910583	0.763106	0.408623	0.232435	0.602634	0.492891	0.122156	0.0433468	0.0163989	0.0388012	0.236725	0.69989	0.578781	0.862325	0.444368	0.426317	0.886981	0.82549	0.418589	0.30139	0.552233	0.809373	0.0989326	0.105382	0.143699	0.103063	0.155536	0.0608881	0.119434	0.0706325	0.0457553	0.0701863	0.0669724	0.193474	0.24441	0.272772	0.331394
sMau* 3 Male	0.188141	0.373729	0.252389	0.236955	0.184033	0.346344	0.384327	0.105191	0.25569	0.291865	0.187445	0.248542	0.706754	0.694373	0.62977	0.516947	0.940909	0.652479	0.088372	0.0854915	0.150845	0.161966	0.301732	0.628741	0.451624	0.97226	0.333354	0.283951	0.943625	0.994944	0.272344	0.378936	0.61616	0.78376	0.077872	0.16988	0.31222	0.133036	0.243289	0.205597	0.320231	0.228494	0.174702	0.230832	0.217983	0.346318	0.36498	0.369514	0.411954
sMau* 1 Male	0.140305	0.234515	0.16826	0.148406	0.125932	0.280629	0.245791	0.0769027	0.168261	0.201204	0.098468	0.162156	0.850704	0.734524	0.510988	0.415116	0.710227	0.686801	0.110932	0.101013	0.120541	0.0843583	0.292199	0.677468	0.476677	0.928462	0.405588	0.29899	0.989536	0.899436	0.395369	0.442369	0.622402	0.775976	0.0869185	0.181728	0.203027	0.104791	0.184618	0.161953	0.196638	0.160622	0.0956973	0.129884	0.110246	0.244814	0.251766	0.303832	0.347312
sMau 2 Male	0.0815664	0.237113	0.132184	0.178896	0.0982309	0.248493	0.232849	0.0436596	0.134301	0.147625	0.0982522	0.126735	0.907067	0.752534	0.392809	0.354353	0.754347	0.556416	0.152002	0.0984701	0.0937434	0.0887923	0.213257	0.708819	0.370382	0.985722	0.408153	0.441871	0.949372	0.793767	0.383457	0.367734	0.534357	0.857939	0.117666	0.178301	0.238047	0.160007	0.232163	0.118595	0.213139	0.0927147	0.0980374	0.0985985	0.0914458	0.184942	0.233078	0.205017	0.255743
sMau 1 Female	0.118843	0.140464	0.065084	0.0808413	0.0384411	0.164354	0.20312	0.0219376	0.0686036	0.0942646	0.0204448	0.0652964	0.957207	0.910825	0.379747	0.28516	0.523219	0.642467	0.155151	0.0988315	0.0463129	0.0181699	0.280359	0.621813	0.559511	0.85727	0.539305	0.411784	0.99463	0.856558	0.559795	0.344348	0.600351	0.704303	0.0920733	0.14999	0.102435	0.139293	0.118665	0.112589	0.0872502	0.090495	0.0176895	0.0638803	0.0355689	0.190251	0.264069	0.273557	0.354122
sMau 3 Male	0.13282	0.242163	0.145009	0.132621	0.113462	0.228308	0.239689	0.092619	0.186314	0.186086	0.137441	0.173724	0.772425	0.610081	0.520804	0.334378	0.772159	0.501373	0.111434	0.0549377	0.0765464	0.111483	0.277204	0.779205	0.464735	0.956633	0.397412	0.400489	0.848451	0.821365	0.307765	0.438008	0.559453	0.900509	0.128011	0.142347	0.247139	0.110054	0.253141	0.113336	0.230867	0.124269	0.12978	0.133182	0.121244	0.233554	0.253432	0.271947	0.314583
sMau 1 Male	0.0737001	0.170893	0.100426	0.140057	0.0791271	0.223438	0.170949	0.0432489	0.102063	0.114915	0.0634083	0.0945488	0.977548	0.770691	0.356644	0.31393	0.630042	0.594917	0.170031	0.116051	0.0887911	0.0602221	0.221781	0.734402	0.409513	0.960197	0.451426	0.438469	0.982618	0.752476	0.453128	0.413434	0.554388	0.846258	0.129581	0.195809	0.188494	0.14892	0.206559	0.11149	0.157366	0.0752659	0.0676508	0.0592579	0.0487008	0.147048	0.183155	0.191575	0.242042
sTalin_retina17_male	0.103225	0.21219	0.133803	0.322732	0.173366	0.227376	0.0612222	0.215017	0.162061	0.11695	0.207957	0.142495	0.894819	0.608207	0.161646	0.168309	0.590035	0.379622	0.44678	0.291508	0.221582	0.238085	0.10891	0.816401	0.317969	0.823112	0.439791	0.802254	0.978023	0.37934	0.497934	0.577624	0.355753	0.708109	0.43584	0.390481	0.359978	0.325178	0.483582	0.124158	0.29811	0.0413791	0.237503	0.0604105	0.118151	0.0284561	0.0382063	0.063387	0.0685502
sTalin_retina1_female	0.106378	0.144831	0.0454013	0.167267	0.0436273	0.119284	0.154618	0.0692478	0.0770732	0.0613722	0.0762681	0.0649082	0.906484	0.838204	0.212195	0.157443	0.555243	0.399265	0.274401	0.143944	0.0600155	0.088328	0.15929	0.816751	0.493288	0.932953	0.486038	0.665839	0.910441	0.636734	0.527031	0.298435	0.438367	0.944879	0.227536	0.194766	0.197879	0.235371	0.250816	0.0543756	0.140981	0.0178168	0.0818832	0.0402207	0.0614092	0.10771	0.192641	0.167027	0.22106
sTalin_retina2_female	0.125408	0.161259	0.100474	0.328901	0.152598	0.189603	0.0719114	0.215553	0.122155	0.0741183	0.187908	0.104208	0.680883	0.806275	0.0825105	0.121891	0.423464	0.423244	0.549071	0.365381	0.221244	0.2352	0.137213	0.879872	0.425156	0.881373	0.603435	0.922457	0.967834	0.349817	0.70243	0.533077	0.392411	0.798065	0.491335	0.441858	0.326438	0.422379	0.469272	0.153842	0.245108	0.039633	0.218168	0.0501128	0.100312	0.0205793	0.0806129	0.0740295	0.108658
sTalin_retina4_male	0.151143	0.202357	0.129893	0.322224	0.177309	0.21605	0.0577741	0.250683	0.187892	0.120077	0.249125	0.166556	0.943625	0.532083	0.203205	0.122787	0.580048	0.307534	0.465631	0.280023	0.211092	0.267925	0.0941999	0.775384	0.407493	0.818907	0.44584	0.822238	0.936462	0.357476	0.445518	0.529981	0.388281	0.657889	0.466777	0.395944	0.397033	0.32557	0.52189	0.120176	0.330382	0.0510459	0.273524	0.0803041	0.160012	0.0497467	0.0433858	0.0891661	0.0890098
sTalin_retina5_male	0.224153	0.31809	0.236392	0.509281	0.303947	0.288263	0.131705	0.401734	0.30137	0.210789	0.410149	0.269825	0.84763	0.515105	0.222322	0.162953	0.624406	0.296006	0.6781	0.451279	0.3499	0.454615	0.131141	0.584922	0.408609	0.690373	0.525512	0.949218	0.964237	0.231247	0.544547	0.688802	0.342596	0.485762	0.688117	0.574467	0.573088	0.520071	0.735548	0.240012	0.488012	0.134208	0.442308	0.180331	0.275917	0.0811269	0.0828736	0.105482	0.0983179
sTalin_retina7_female	0.107116	0.101268	0.04223	0.0981574	0.0308469	0.135677	0.154405	0.0426188	0.0719061	0.0678913	0.0376423	0.0627329	0.948933	0.845303	0.274379	0.197091	0.521719	0.47734	0.201047	0.109557	0.0375639	0.0362705	0.21297	0.719186	0.540097	0.848974	0.501858	0.548925	0.902426	0.712254	0.521036	0.303188	0.532235	0.828676	0.156246	0.161137	0.147022	0.175701	0.178092	0.0567602	0.0878172	0.0347342	0.0378531	0.0338383	0.0357581	0.136661	0.200986	0.203895	0.257926
sWTi 2 Male	0.0653619	0.178165	0.0645981	0.186732	0.05772	0.162771	0.117228	0.0552102	0.0681833	0.0718928	0.0683571	0.0577254	0.955149	0.75851	0.259462	0.222323	0.597917	0.51739	0.238446	0.13426	0.0904488	0.0860911	0.122572	0.862783	0.387702	0.943746	0.406074	0.528998	0.964847	0.663877	0.462623	0.389564	0.43106	0.980927	0.188701	0.216258	0.195953	0.173036	0.247943	0.0793902	0.177323	0.0293446	0.0814675	0.0269801	0.0477051	0.0786621	0.127314	0.143008	0.192546
sIT 2 Male	0.829504	0.552677	0.468871	0.509252	0.477294	0.438426	0.590441	0.576977	0.405896	0.496677	0.394914	0.435575	0.539722	0.450861	0.540252	0.502057	0.21569	0.864608	0.746504	0.696857	0.589689	0.446961	0.745992	0.697964	0.732836	0.759225	0.995178	0.66163	0.630979	0.794727	0.65388	0.535732	0.814848	0.586446	0.579256	0.600275	0.229278	0.595403	0.309532	0.632097	0.366245	0.64383	0.409101	0.551251	0.53909	0.679711	0.806077	0.936765	0.950712
sWT 2 Male	0.0944054	0.175957	0.0958465	0.132302	0.0707154	0.227214	0.183822	0.0317643	0.0904155	0.109932	0.0563402	0.0876824	0.981357	0.806994	0.386669	0.324888	0.609975	0.644535	0.15982	0.105652	0.0826631	0.0493356	0.221769	0.680526	0.452242	0.965557	0.470922	0.38338	0.967006	0.812432	0.460889	0.364241	0.598074	0.794456	0.100371	0.190121	0.169627	0.13249	0.177106	0.127385	0.15934	0.0927247	0.0580827	0.0690533	0.0593821	0.170261	0.211015	0.224185	0.287812
sRub 2 Male	0.103934	0.218948	0.187421	0.335763	0.182322	0.358404	0.257342	0.139489	0.190995	0.163557	0.237582	0.172612	0.857906	0.756967	0.505919	0.427721	0.611662	0.756162	0.404624	0.292813	0.198795	0.249833	0.215683	0.768045	0.467156	0.817375	0.666091	0.565763	0.827574	0.634219	0.538265	0.493918	0.745827	0.880012	0.31264	0.465824	0.429756	0.370128	0.439588	0.318765	0.3565	0.184106	0.238404	0.153992	0.162334	0.177778	0.207015	0.177228	0.256741
sWTi 1 Male	0.111642	0.193948	0.109678	0.141203	0.0742448	0.221005	0.22574	0.0278879	0.0855115	0.128752	0.0320533	0.0842787	0.955413	0.935792	0.364038	0.355776	0.589351	0.706053	0.164055	0.133348	0.0986398	0.0385039	0.265579	0.616027	0.478181	0.899596	0.486824	0.387623	0.942621	0.877432	0.556287	0.368031	0.576623	0.709839	0.0901937	0.182393	0.128845	0.154787	0.12948	0.142614	0.122275	0.112785	0.0349369	0.0807455	0.0548633	0.194539	0.260849	0.26741	0.338087
sIT 1 Male	0.194956	0.185039	0.141898	0.0904017	0.0969522	0.189513	0.268104	0.0922824	0.154344	0.203502	0.049422	0.144319	0.946762	0.885771	0.484894	0.360528	0.57083	0.691621	0.11789	0.118416	0.0953335	0.0523605	0.387946	0.632644	0.650776	0.741392	0.468496	0.350666	0.932092	0.954537	0.562113	0.459819	0.59123	0.664231	0.0994971	0.13692	0.102295	0.120343	0.100827	0.141179	0.0804171	0.167673	0.0439081	0.124961	0.0820819	0.272463	0.312159	0.393303	0.444196
sWT 1 Male	0.113182	0.108035	0.0689715	0.0934868	0.0545345	0.178019	0.145934	0.0498274	0.0764918	0.0928235	0.0235795	0.0712174	0.947086	0.861663	0.30333	0.255671	0.496077	0.597285	0.184978	0.130768	0.0747459	0.0245966	0.251465	0.704299	0.528027	0.847791	0.500013	0.45975	0.971428	0.759981	0.553192	0.379366	0.571019	0.784505	0.134855	0.181997	0.117996	0.148315	0.147517	0.0912829	0.0770667	0.0678917	0.0281265	0.0388155	0.0278209	0.148579	0.190367	0.229798	0.280099
sRub 1 Male	0.256018	0.212796	0.148488	0.050673	0.105828	0.177698	0.271355	0.126219	0.20557	0.228679	0.0907309	0.198738	0.730009	0.724913	0.501609	0.292779	0.690556	0.463874	0.0496205	0.0336914	0.064268	0.0570348	0.378924	0.692017	0.676642	0.687346	0.368277	0.363212	0.727722	0.958299	0.379287	0.358885	0.559113	0.776316	0.0867104	0.0430728	0.130195	0.0564833	0.121687	0.0648485	0.114719	0.155806	0.0774885	0.157402	0.140455	0.32287	0.340337	0.424102	0.445313
sWTi 2 Female	0.0621805	0.137697	0.0683371	0.181608	0.0694351	0.181853	0.109376	0.0652378	0.0717574	0.0688372	0.0628557	0.0613707	0.888593	0.809785	0.203612	0.220106	0.543831	0.514759	0.273955	0.177535	0.106274	0.0804507	0.155228	0.843369	0.392453	0.99076	0.468371	0.597612	0.99988	0.608041	0.534021	0.406948	0.46418	0.954015	0.220502	0.247618	0.198185	0.218859	0.254963	0.0854841	0.144737	0.0244644	0.0775477	0.0184002	0.0322804	0.070735	0.120428	0.122476	0.164773
sIT 2 Female	0.139153	0.185733	0.127626	0.156219	0.13341	0.26672	0.100449	0.127154	0.140926	0.134358	0.117552	0.140314	0.91039	0.639321	0.328682	0.265321	0.606156	0.531663	0.2164	0.146479	0.150603	0.0991936	0.208371	0.897912	0.412024	0.984464	0.423134	0.452282	0.967125	0.675854	0.401977	0.457284	0.558674	0.989789	0.198889	0.23929	0.21929	0.13009	0.272768	0.112611	0.212483	0.091841	0.130509	0.0771477	0.0982801	0.147177	0.13121	0.194719	0.215091
sWT 2 Female	0.0922019	0.143653	0.0947161	0.138109	0.0721342	0.249985	0.204286	0.0274942	0.0964263	0.100796	0.0712611	0.092789	0.972091	0.839532	0.393594	0.335067	0.584048	0.648954	0.192117	0.127923	0.07669	0.0580609	0.230617	0.618234	0.485928	0.941993	0.551064	0.427956	0.978628	0.781931	0.488326	0.321159	0.678823	0.745264	0.117129	0.225638	0.206116	0.182467	0.199632	0.151089	0.163293	0.0980364	0.0678614	0.0757883	0.0656848	0.179993	0.227414	0.210983	0.282007
sRub 2 Female	0.0722566	0.127577	0.0620519	0.168448	0.0767315	0.185241	0.0679164	0.0867517	0.0698438	0.059024	0.0758781	0.0611557	0.893984	0.748411	0.233946	0.200007	0.493259	0.539499	0.291172	0.18218	0.115949	0.0894101	0.159515	0.910096	0.407919	0.953431	0.498033	0.570685	0.963722	0.58371	0.531759	0.462948	0.494392	0.999165	0.241256	0.272679	0.195355	0.199599	0.276819	0.101072	0.162079	0.032731	0.0932526	0.0154405	0.0319905	0.060155	0.0911466	0.122089	0.168186
sWTi 3 Male	0.192141	0.307651	0.251344	0.242022	0.242682	0.40813	0.229254	0.195166	0.281663	0.256138	0.247761	0.280779	0.711541	0.515164	0.445429	0.391877	0.866602	0.447838	0.206269	0.158406	0.216028	0.196334	0.26246	0.8783	0.345404	0.977176	0.382063	0.482995	0.81819	0.700873	0.241877	0.446348	0.622937	0.939191	0.229098	0.264709	0.388403	0.182989	0.391104	0.167955	0.359032	0.172197	0.250453	0.196484	0.223177	0.263387	0.224759	0.231244	0.224342
sIT 3 Male	0.150358	0.360267	0.305835	0.464661	0.320707	0.473975	0.238494	0.28384	0.339073	0.272158	0.400383	0.317791	0.88335	0.418716	0.47728	0.430695	0.886247	0.496905	0.451103	0.325288	0.318538	0.390103	0.16007	0.911567	0.268166	0.674222	0.46179	0.69102	0.993674	0.461315	0.28226	0.598649	0.608413	0.729697	0.449139	0.517056	0.626124	0.391716	0.65802	0.300938	0.550096	0.201278	0.412197	0.228015	0.290257	0.186496	0.139203	0.11951	0.119301
sWT 3 Male	0.0618003	0.116348	0.124884	0.150898	0.122045	0.277238	0.161612	0.0873207	0.138717	0.126924	0.103984	0.125093	0.939662	0.752892	0.372935	0.338673	0.552988	0.631506	0.251975	0.197792	0.126611	0.0992173	0.291746	0.763322	0.422355	0.941442	0.592053	0.533673	0.953135	0.633198	0.538599	0.53939	0.657931	0.844569	0.217886	0.297502	0.250443	0.236163	0.286767	0.16957	0.16338	0.0962885	0.108543	0.0665239	0.0402959	0.137843	0.157081	0.155582	0.20202
sRub 3 Male	0.116244	0.229015	0.14323	0.182127	0.115312	0.303772	0.236678	0.0508765	0.139246	0.145107	0.116127	0.14074	0.917029	0.775509	0.409116	0.374187	0.720505	0.603244	0.17313	0.116232	0.112501	0.0902232	0.215905	0.648549	0.40907	0.994922	0.472725	0.409099	0.993573	0.811879	0.389353	0.299401	0.648468	0.816668	0.112333	0.214782	0.255196	0.169432	0.235687	0.155621	0.238405	0.121304	0.113676	0.11946	0.121635	0.216688	0.254217	0.221655	0.27905
sWTi 1 Female	0.0733739	0.0979773	0.0897495	0.130132	0.0850843	0.213456	0.12884	0.0805338	0.125813	0.106613	0.0862548	0.109747	0.992069	0.696245	0.317872	0.254669	0.576858	0.491173	0.215296	0.142753	0.084927	0.0796108	0.221011	0.807467	0.450748	0.904399	0.478734	0.549252	0.87924	0.615789	0.451279	0.44131	0.569319	0.91282	0.201001	0.230194	0.231982	0.189541	0.264369	0.087922	0.139517	0.0489863	0.0898677	0.0397717	0.0424965	0.115922	0.126284	0.149989	0.175115
sIT 1 Female	0.237232	0.280752	0.269454	0.137111	0.227152	0.391378	0.321431	0.172611	0.301285	0.316429	0.194708	0.297448	0.664673	0.609567	0.655649	0.496569	0.810182	0.645872	0.0841994	0.112125	0.175958	0.139679	0.441828	0.676338	0.537941	0.82776	0.441759	0.282364	0.808649	0.939582	0.317917	0.518377	0.75535	0.776359	0.118184	0.190898	0.283354	0.109096	0.246551	0.212253	0.26009	0.255682	0.181744	0.234196	0.200771	0.374848	0.3361	0.398115	0.413047
sWT 1 Female	0.0952915	0.0705891	0.096123	0.12563	0.0946779	0.244936	0.165506	0.0783509	0.125381	0.102676	0.082594	0.115	0.914786	0.829544	0.279805	0.271511	0.515751	0.520278	0.255965	0.18816	0.0954726	0.0693643	0.27422	0.696641	0.498862	0.818221	0.600662	0.610443	0.863491	0.619504	0.558081	0.384333	0.658375	0.808065	0.213762	0.258874	0.229227	0.254731	0.250719	0.118027	0.111774	0.0662177	0.0828645	0.0555044	0.0462393	0.148481	0.184278	0.163685	0.200893
sRub 1 Female	0.0586186	0.155728	0.0689038	0.210996	0.0736457	0.196553	0.137618	0.0535285	0.0475933	0.052244	0.0604748	0.0424341	0.76421	0.941371	0.178613	0.243757	0.494827	0.599261	0.332817	0.226791	0.126357	0.0875827	0.174131	0.788022	0.384129	0.973835	0.5742	0.635701	0.911523	0.623168	0.65053	0.400389	0.494134	0.894119	0.238398	0.292295	0.191419	0.279895	0.256466	0.134955	0.152359	0.0407779	0.0773759	0.0286947	0.0289729	0.0751083	0.165127	0.121186	0.194142
sWTi 3 Female	0.224788	0.213907	0.144996	0.0924207	0.0933032	0.237965	0.279781	0.0696488	0.161251	0.198444	0.0729873	0.162478	0.811171	0.813895	0.517439	0.367869	0.670266	0.636133	0.0639843	0.0520473	0.0762415	0.0430191	0.310208	0.562637	0.644516	0.788231	0.404432	0.258896	0.9309	0.987107	0.395233	0.265111	0.663727	0.67459	0.0314833	0.101942	0.141355	0.0643715	0.0959005	0.125471	0.145451	0.172296	0.0602461	0.14881	0.140247	0.313505	0.33338	0.401164	0.448128
sIT 3 Female	0.119857	0.306023	0.241134	0.261769	0.223661	0.350093	0.254098	0.181937	0.289653	0.258422	0.254943	0.269624	0.731063	0.469898	0.48008	0.393596	0.921219	0.404835	0.211015	0.152685	0.18268	0.226716	0.26306	0.933635	0.300791	0.955905	0.362815	0.56564	0.764902	0.638823	0.238116	0.554095	0.528083	0.905379	0.262985	0.261948	0.42761	0.223869	0.438721	0.155834	0.356714	0.14305	0.25502	0.179049	0.187471	0.220332	0.202746	0.185388	0.182311
sWT 3 Female	0.15673	0.230681	0.121968	0.119452	0.077787	0.181356	0.233278	0.0670693	0.148546	0.174683	0.0768455	0.139574	0.799839	0.716278	0.443863	0.306392	0.735971	0.508574	0.0782231	0.0383089	0.0625489	0.0638667	0.241189	0.721824	0.516436	0.873948	0.314432	0.35972	0.881447	0.894158	0.339753	0.338008	0.493688	0.841318	0.0772624	0.0879674	0.167426	0.0717534	0.156606	0.0682965	0.162445	0.106355	0.0717683	0.108512	0.108873	0.230404	0.258287	0.310111	0.344152
sRub 3 Female	0.161112	0.218381	0.111451	0.125308	0.0854978	0.22037	0.205691	0.0688286	0.138339	0.140651	0.100765	0.13823	0.821078	0.702998	0.404094	0.278771	0.712421	0.474349	0.122158	0.0515664	0.070027	0.0692851	0.209429	0.723256	0.491346	0.931229	0.386907	0.399747	0.893187	0.833154	0.327366	0.267292	0.564724	0.880792	0.0997123	0.125784	0.201673	0.0969871	0.19906	0.079597	0.20166	0.0968334	0.0963707	0.109361	0.125344	0.22295	0.25143	0.267201	0.309222
[truncated: 50 more columns]
