# Supplementary material for: A natural programmable metamaterial controls 3D curvature of compound eyes
Source: Nat Commun. 2026 Jun 30;17:5553. doi: 10.1038/s41467-026-74276-6 (PMC13319490; doi:10.1038/s41467-026-74276-6)
Supplement: Supplementary file 7 — Supplementary Data 5 [file 41467_2026_74276_MOESM7_ESM.xls]

## Sheet: Hoja1
		n		n	total number of surfaces				dG
	sWT	6		nGauss	total number of comparisons		sWT vs sWT vs. sIT vs sIT	test	Kruskal-Wallis test
	sIT	6		s.d.	standard deviation			p-value	< 0,001
	sRub	6		dG	Gaussian metric
	sWTi	6		p-value	<0,001***		sWT vs sWT vs. sRub vs sRub	test	Welch’s test
	sWTnh	6			<0,010**			p-value	0.04
	sMau	4			<0,0500*
	sMau*	4			ns		sWT vs WT vs. WT vs WT	test	Kruskal-Waliis test
	sTalin	6						p-value	>0,99
	sGigas	6
	sMmp2	6					sWT vs WT vs. sWTi vs WT	test	Kruskal-Wallis test
	WT	9						p-value	0.66
	WTf	4
	WTm	5					sWT vs sWT vs. sWT vs sMmp2	test	Kruskal-Wallis test
	Mau	4						p-value	< 0,001
	Talin	12
	Gigas	12					sWT vs sWT vs. sMmp2 vs sMmp2	test	Mann-Whitney test
	Mmp2	6						p-value	0.22
							sMmp2 vs sMmp2 vs. sWT vs sMmp2	test	Kruskal-Wallis test
								p-value	0.22
									< 0,001
			dG				sIT vs WT vs. WT vs WT	test	Kruskal-Wallis test
		nGauss	mean	s.d				p-value	< 0,001
	sWT vs. sWT	15	0.046	0.024
	sWT vs. sTalin	36	0.169	0.1			sRub vs WT vs. WT vs WT	test	Kruskal-Wallis test
	sWT vs. sMmp2	36	0.164	0.04				p-value	0.04
	sWT vs. WT	54	0.148	0.066
	sIT vs. sIT	15	0.451	0.248			sWTi vs WT vs. WT vs WT	test	Ordinary one-way Anova
	sIT vs. WT	54	0.368	0.167				p-value	0.37
	sRub vs. sRub	15	0.113	0.053
	sRub vs. WT	54	0.2	0.1			sGigas vs Gigas vs. Gigas vs Gigas	test	Kruskal-Wallis test
	sWTi vs. WT	54	0.162	0.085				p-value	0.59
	sWTnh vs. WT	54	0.15	0.078
	sMau vs. Mau	16	0.096	0.041			sGigasT vs Gigas vs. Gigas vs Gigas	test	Kruskal-Wallis test
	sMau* vs. Mau	15	0.101	0.049				p-value	< 0,001
	sTalin vs. sTalin	15	0.098	0.072
	sGigas vs. Gigas	72	0.144	0.091			sMau vs Mau vs. Mau vs Mau	test	Ordinary one-way Anova
	sGigasT vs. Gigas	72	0.212	0.106				p-value	0.94
	sMmp2 vs. sMmp2	15	0.05	0.052
	WT vs. WT	36	0.142	0.071			sMau vs Mau vs. sMau* vs Mau	test	Welch’s test
	WTf vs. WTf	6	0.117	0.032				p-value	>0,99
	WTm vs. WTm	10	0.131	0.082
	WTf vs. WTm	20	0.155	0.073			sMau* vs Mau vs. Mau vs Mau	test	Ordinary one-way Anova
	WT vs. Mau	36	0.118	0.066				p-value	0.94
	WT vs. Talin	108	0.601	0.224
	WT vs. Gigas	108	0.177	0.01			sTalin vs sTalin vs. sTalin vs sWT	test	Welch’s test
	WT vs. Mmp2	54	0.59	0.241				p-value	0.06
	Mau vs. Mau	6	0.094	0.043
	Talin vs. Talin	66	0.66	0.221			sTalin vs sTalin vs. sWT vs sWT	test	Mann-Whitney test
	Gigas vs. Gigas	66	0.123	0.075				p-value	0.03
	Mmp2 vs. Mmp2	15	0.559	0.246
							WT vs WT vs. WT vs Mau	test	Mann-Whitney test
								p-value	0.16
	s.d Talin vs Talin / s.d WT vs WT
		3.11268					WT vs WT vs. WT vs Talin	test	Kruskal-Wallis test
								p-value	< 0,001
	sd sTalin vs sTalin / s.d WT vs WT
		3					WT vs WT vs. Talin vs Talin	test	Welch’s test
								p-value	< 0,001
							WT vs WT vs. WT vs Gigas	test	Kruskal-Wallis test
								p-value	0.25
							WT vs WT vs. Gigas vs Gigas	test	Welch’s test
								p-value	0.2
							WT vs WT vs. WT vs Mmp2	test	Ordinary one-way Anova
								p-value	< 0,001
							WTf vs WTf vs. WTm vs WTm	test	Welch’s test
								p-value	0.81
							WTf vs WTf vs. WTf vs WTm	test	Ordinary one-way Anova
								p-value	0.21
							WTm vs WTm vs. WTf vs WTm	test	Ordinary one-way Anova
								p-value	0.19
							Gigas vs Gigas vs. WT vs Gigas	test	Kruskal-Wallis test
								p-value	0,020*
							Mmp2 vs Mmp2 vs. WT vs Mmp2	test	Welch’s test
								p-value	0.67
